# Supplementary material for: Stage- and tissue-specific gene editing using 4-OHT–inducible Cas9 in whole organism
Source: J Cell Biol. 2026 Jan 2;225(4):e202412216. doi: 10.1083/jcb.202412216 (PMC12758452; doi:10.1083/jcb.202412216)
Supplement: Table S1 — shows plasmid information. [file jcb_202412216_tables1.xlsx]

## Sheet: Sheet1
Plasmids for mammalian cell transfection and transgenic zebrafish line construction
Plasmid	Backbone	Restriction enzyme sites for insertions
pCS2-zCas9-ERT2	pCS2	BamHI / EcoRI
pCS2-ERT2-zCas9
pCS2-ERT2-zCas9-ERT2
pCS2-ERT2-zCas9-NLS2
pCS2-NLS1-zCas9-ERT2
pCS2-nCas9ERT2
pCS2-nCas9
pU6a-EMX1-gRNA
pU6-EMX1-gRNA;CMV-NLS1-Cas9-NLS2-T2A-GFP	PX458	BbsI
-4.7 kb piwil1:GFP	pSTG	EcoRI / BamHI
-3.1 kb piwil1:GFP
-2.5 kb piwil1:GFP
-2.1 kb piwil1:GFP
piwil1:mCherry-CAAX-n3U	pSTG	EcoRI / NotI
piwil1:nCas9ERT2-n3U
piwil1:nCas9-n3U
U6:tbx16-gRNAs;cryaa:CFP
U6:hwa-gRNAs;ef1a:GFP

## Sheet: Sheet2
Plasmids for in vitro transcription of mRNA and probe
Plasmid	Vector	Restriction enzyme sites for insertions	Restriction enzyme sites for in vitro transcription	Transcriptase
pXT7-nCas9	pXT7	EcoRI / SpeI	BamHI	T7
pXT7-nCas9ERT2
pCS2-vasa probe	pCS2	/	NotI	SP6
