# Supplementary material for: Stage- and tissue-specific gene editing using 4-OHT–inducible Cas9 in whole organism
Source: J Cell Biol. 2026 Jan 2;225(4):e202412216. doi: 10.1083/jcb.202412216 (PMC12758452; doi:10.1083/jcb.202412216)
Supplement: Table S2 — shows primer information. [file jcb_202412216_tables2.xlsx]

## Sheet: Sheet1
Primers for constructing inserted sequences in plasmids
Sequence	Forward primer (5'-3')	Reverse primer (5'-3')
-4.7 kb piwil1 promoter	ATTGTCTAATGTGGCTCGGATG	TATGACAGGACGAGCAAGAGC
-3.1 kb piwil1 promoter	TCACGAGGCATCAAGCAAGT
-2.5 kb piwil1 promoter	GTGCGTTATGCTATGCGACC
-2.1 kb piwil1 promoter	TTGAGTTATTACGGCGCGGA
cryaa promoter	ATTAATAGTGTGCATTCAGTGCAG	TGTCAGACCTGGTAACTCCT
ef1a promoter	TTCAAACCTACGAGTAAATCGAG	CCAGGTAACAGAAAGAGGAAGA
SV40 NLS	CCTAAGAAAAAGAGAAAGGTC	GACCTTTCTCTTTTTCTTAGG
nucleoplasmin NLS	AAGAGACCCGCTGCAAC	TTTCTTCTTTTTGGCCTGACCT
CAAX	AAGCTGAACCCTCCTGAT	GGAGAGCACACACTTGCA

## Sheet: Sheet2
Primers for gRNA in vitro transcription
gRNA	Forward primer (5'-3')
tbx16 gRNA1	TAATACGACTCACTATAGCTACAGGACGTACCTGCACCGTTTTAGAGCTAGAAATAGC
tbx16 gRNA2	TAATACGACTCACTATAGACACGGGCTGCTTCATCCAGGTTTTAGAGCTAGAAATAGC
tbxta gRNA	TAATACGACTCACTATAGGGGGTTCGGGTTTCCCACCGTTTTAGAGCTAGAAATAGC
hwa gRNA1	TAATACGACTCACTATAGGCCCTCATCAAACTTACCTGGTTTTAGAGCTAGAAATAGC
hwa gRNA2	TAATACGACTCACTATAGGCGCCAAACTGGACACCGGGGTTTTAGAGCTAGAAATAGC
Cdx2 gRNA1	TAATACGACTCACTATAGTGGTTACCACGTGGCGGCCGGTTTTAGAGCTAGAAATAGC
Cdx2 gRNA2	TAATACGACTCACTATAGGGTGCGCGTGGTATTCGGCGGTTTTAGAGCTAGAAATAGC

## Sheet: Sheet3
Primers for genotyping
Target gene	Forward primer (5'-3')	Reverse primer (5'-3')
EMX1	AGCTCTGTGACCCTTTGTTTG	CCGGAATCTACCACCCCAG
tbx16 (PGC-KO)	ACAATCGTGTGCTCAGTTACTC	ACGGCTGTTTGAGGGTAACAC
tbx16 (Wb-KO)	TCCTACACACACTATCTTTGACTGA	CCTCATCTCTAAATCCTTTGGCA
tbxta	GGCAAACTTCTGTTTTCTAG	ACATTATAACGTATAGGCCC
hwa	CACACCGAAGACACCCTGAT	TGAAGAGTGCATGAGCGACA
Cdx2	CTCCGCAGAACTTTGTCAGTC	GGGGAGCGAGACACAAATATAC
nCas9ERT2	GTGGAGAAGGGCAAAAGCAA	TCAGCATCCAACAAGGCACT

## Sheet: Sheet4
Primers for amplification of the tbxta locus in next-generation sequencing
Target gene	Forward primer (5'-3')	Reverse primer (5'-3')
tbxta	AATGATACGGCGACCACCGAGATCTACACTCTTTCCCTACACGACGCTCTTCCGATCTTGCAATGTACTCGGTCCTGC	CAAGCAGAAGACGGCATACGAGATTAAGGCGAGTGACTGGAGTTCAGACGTGTGCTCTTCCGATCTAGATACGGGTGCTTTCATCC
		CAAGCAGAAGACGGCATACGAGATCGTACTAGGTGACTGGAGTTCAGACGTGTGCTCTTCCGATCTAGATACGGGTGCTTTCATCC
		CAAGCAGAAGACGGCATACGAGATAGGCAGAAGTGACTGGAGTTCAGACGTGTGCTCTTCCGATCTAGATACGGGTGCTTTCATCC
		CAAGCAGAAGACGGCATACGAGATGGACTCCTGTGACTGGAGTTCAGACGTGTGCTCTTCCGATCTAGATACGGGTGCTTTCATCC
