# Supplementary material for: Stage- and tissue-specific gene editing using 4-OHT–inducible Cas9 in whole organism
Source: J Cell Biol. 2026 Jan 2;225(4):e202412216. doi: 10.1083/jcb.202412216 (PMC12758452; doi:10.1083/jcb.202412216)
Supplement: Table S3 — shows monoclonal Sanger sequencing results of hwa alleles in embryos. [file jcb_202412216_tables3.xlsx]

## Sheet: Sheet1
Ventralized embryos derived from 4-OHT treated females
Embryo genotype	No. of embryos	Number of clones for different hwa genotypes		Total number of clones
		+/+	-/-
-23bp	#59	1	6	7
-8bp	#67	2	2	4
-5bp	#70	1	3	4
-3bp	#58	7	0	7
-1bp	#22	6	0	6
	#24	2	1	3
	#25	2	1	3
	#29	1	0	1
-1bp	#68	0	3	3
+1bp	#30	4	2	6
	#34	0	3	3
	#35	1	3	4
	#39	4	1	5

## Sheet: Sheet2
Normal embryos derived from 4-OHT-treated females
Embryo genotype	No. of embryos	Number of clones for different hwa genotypes		Total number of clones
		+/+	-/-
+/+	#218	8	0	8
	#219	8	0	8
-1bp	#217	4	3	7
	#220	4	3	7
